# Supplementary material for: Novel Insights on the Role of Epigenetics in Androgen Receptor’s Expression in Prostate Cancer
Source: Biomolecules. 2023 Oct 14;13(10):1526. doi: 10.3390/biom13101526 (PMC10605369; doi:10.3390/biom13101526)
Supplement: Supplementary file 1 [file biomolecules-13-01526-s001.zip]

Archive with 2 entries (1 files):
- biomolecules-2606864-supplementary/
- biomolecules-2606864-supplementary/biomolecules-2606864-supplementary.pdf
